# Supplementary material for: Detection of Generalized Tonic–Clonic Seizures in Dogs With a Seizure Detection System Established Using Acceleration Data and the Mahalanobis Distance: A Preliminary Study
Source: Front Vet Sci. 2022 Apr 28;9:848604. doi: 10.3389/fvets.2022.848604 (PMC9097225; doi:10.3389/fvets.2022.848604)
Supplement: Supplementary file 1 [file Table_1.XLSX]

## Sheet: Sheet1
	Table 1. Information of the dogs with idiopathic epilepsy (laboratory dogs)
	Name	Breed	Diagnosis	Sex	Age (months)	Body weight (kg)	Frequency of seizures	Medication
	Dog A	Beagle	IE (tier I)	Male	49	11.5	Once a year	None
	Dog B	Beagle	IE (tier I* + EEG)	Female	109	12	Twice a year	None
	Dog C	Miniature dachshund	IE (tier III)	Female	48	3.8	1–2 times a month	PB and KBr
	Dog D	Pekingese	IE (tier I + EEG)	Female	25	3	Once a month	KBr
	Dog E	Miniature schnauzer	IE (tier I* + EEG)	Female	44	8.2	Once a year	None
	Dog F	Chihuahua	IE (tier I* + EEG)	Male	28	3.9	Once every 3 months	None
	Dog G	Beagle	IE (tier III)	Female	66	9.1	1–2 times a month	PB and KBr
				Tier: The confidence level of IE diagnosis proposed by the International Veterinary Epilepsy Task Force
				*: Except for urinalysis and assessment of serum NH3 levels
				IE: Idiopathic epilepsy
				EEG: Electroencephalogram
				PB: Phenobarbital
				KBr: Potassium bromide
