# Supplementary material for: Detection of Generalized Tonic–Clonic Seizures in Dogs With a Seizure Detection System Established Using Acceleration Data and the Mahalanobis Distance: A Preliminary Study
Source: Front Vet Sci. 2022 Apr 28;9:848604. doi: 10.3389/fvets.2022.848604 (PMC9097225; doi:10.3389/fvets.2022.848604)
Supplement: Supplementary file 2 [file Table_2.XLSX]

## Sheet: Sheet1
	Table 2: Information of the dogs without epilepsy (laboratory and pet dogs)
		Laboratory dogs (n = 17)	Pet dogs (n = 11)
	Breed	Beagle (n = 15), Shiba dog (n = 1), French bulldog (n = 1)	French bulldog (n = 3), Mixed (n = 3), Toy poodle (n = 1), Chihuahua (n = 1), Boxer (n = 1), Golden retriever (n = 1), Flat-coated retriever (n = 1)
	Age (months)	Median: 94 (range: 26–186)	Median: 67 (range: 22–133)
	Body weight (kg)	Median: 10.3 (range: 8–14.1)	Median: 12.6 (range: 2.5–28.8)
	Sex	6 female, 11 male	6 female, 5 male
