# Supplementary material for: Detection of Generalized Tonic–Clonic Seizures in Dogs With a Seizure Detection System Established Using Acceleration Data and the Mahalanobis Distance: A Preliminary Study
Source: Front Vet Sci. 2022 Apr 28;9:848604. doi: 10.3389/fvets.2022.848604 (PMC9097225; doi:10.3389/fvets.2022.848604)
Supplement: Supplementary file 3 [file Table_3.XLSX]

## Sheet: Sheet1
		Table 3: Information of the patient dogs
			Dog 1	Dog 2
		Breed	Shetland sheepdog	Shiba dog
		Age (months)	64	132
		Body weight (kg)	13.3	15.6
		Sex	Male (neutered)	Male
		Diagnosis	Idiopathic epilepsy	Structural epilepsy
